# Supplementary material for: Chitin scaffolds derived from the marine demosponge Aplysina fistularis stimulate the differentiation of dental pulp stem cells
Source: Front Bioeng Biotechnol. 2023 Nov 14;11:1254506. doi: 10.3389/fbioe.2023.1254506 (PMC10682193; doi:10.3389/fbioe.2023.1254506)
Supplement: Supplementary file 10 [file Table1.XLSX]

## Sheet: Arkusz1
							ALPL					RUNX2					SPP1
							hFOB1.19 pure	hFOB1.19 HAP				hFOB1.19 pure	hFOB1.19 HAP				hFOB1.19 pure	hFOB1.19 HAP
							42.8	39.5				117	120				779	903
							37.2	34				107	110				752	870
							34.4	31.2				102	105				739	854
						śr	38.1333	34.9			śr	108.667	111.667			śr	756.667	875.667
						SD	4.27707	4.22256			SD	7.63763	7.63763			SD	20.4042	24.9867
							DPSC pure	DPSC HAP				DPSC pure	DPSC HAP				DPSC pure	DPSC HAP
							0.065	0.75				16	3.7				3.9	1.13
							0	0				12.5	2.1				2.3	0.35
							0	0				11	1.4				1.7	0.15
						śr	0.0216667	0.25			śr	13.1667	2.4			śr	1.13725	0.517816
						SD	0.0375278	0.433013			SD	2.5658	1.17898			SD	1.13725	0.517816
						ALPL					RUNX2					SPP1
						hFOB1.19 pure	hFOB1.19 HAP				hFOB1.19 pure	hFOB1.19 HAP				hFOB1.19 pure	hFOB1.19 HAP
						38.1333	34.9				108.667	111.667				756.667	875.667
						4.27707	4.22256				7.63763	7.63763				20.4042	24.9867
						DPSC pure	DPSC HAP				DPSC pure	DPSC HAP				DPSC pure	DPSC HAP
						0.0216667	0.25				13.1667	2.4				1.13725	0.517816
						0.0375278	0.433013				2.5658	1.17898				1.13725	0.517816
